# Supplementary material for: Chronic Presence of Oligomeric Aβ Differentially Modulates Spine Parameters in the Hippocampus and Cortex of Mice With Low APP Transgene Expression
Source: Front Synaptic Neurosci. 2020 Apr 24;12:16. doi: 10.3389/fnsyn.2020.00016 (PMC7194154; doi:10.3389/fnsyn.2020.00016)
Supplement: Supplementary file 1 [file Table_1.XLSX]

## Sheet: Tabelle1
		5W	3M (12W)	15M (65W)	24M (104W)
	♂ EGFP_CA1	45	47	48	47
	♂ EGFP/APP_CA1	44	44	47	47
	♀ EGFP_CA1	46	51	43	49
	♀ EGFP/APP_CA1	47	49	44	42
		5W	3M (12W)	15M (65W)	24M (104W)
	♂ EGFP_CA3	43	43	43	47
	♂ EGFP/APP_CA3	44	40	42	42
	♀ EGFP_CA3	44	45	40	46
	♀ EGFP/APP_CA3	41	45	40	37
		5W	3M (12W)	15M (65W)	24M (104W)
	♂ EGFP_ACTX	50	58	56	56
	♂ EGFP/APP_ACTX	30	51	56	49
	♀ EGFP_ACTX	44	54	42	42
	♀ EGFP/APP_ACTX	41	50	51	38
		5W	3M (12W)	15M (65W)	24M (104W)
	♂ EGFP_SCTX	54	68	59	53
	♂ EGFP/APP_SCTX	38	38	60	50
	♀ EGFP_SCTX	42	58	48	52
	♀ EGFP/APP_SCTX	51	55	43	42
